# Supplementary material for: Febrile Neutropenia Duration Is Associated with the Severity of Gut Microbiota Dysbiosis in Pediatric Allogeneic Hematopoietic Stem Cell Transplantation Recipients
Source: Cancers (Basel). 2022 Apr 12;14(8):1932. doi: 10.3390/cancers14081932 (PMC9026899; doi:10.3390/cancers14081932)
Supplement: Supplementary file 1 [file cancers-14-01932-s001.zip]

Archive with 1 entries (1 files):
- cancers-1607127-supplementary/cancers-1607127-supplementary.pdf
